# Supplementary material for: Photocatalytic Degradation of Organic Dyes by Magnetite Nanoparticles Prepared by Co-Precipitation
Source: Int J Mol Sci. 2024 Jul 18;25(14):7876. doi: 10.3390/ijms25147876 (PMC11277247; doi:10.3390/ijms25147876)
Supplement: Supplementary file 1 [file ijms-25-07876-s001.zip]

Archive with 1 entries (1 files):
- ijms-3066825-supplementary.pdf
